# Supplementary material for: Evaluation of Presacral Vascular Anatomy Using Contrast-Enhanced 3D-CT for Surgical Planning in Endoscopic Sacrocolpopexy
Source: Diagnostics (Basel). 2026 May 2;16(9):1385. doi: 10.3390/diagnostics16091385 (PMC13163452; doi:10.3390/diagnostics16091385)
Supplement: Supplementary file 1 [file diagnostics-16-01385-s001.zip]

Archive with 1 entries (1 files):
- diagnostics-4203935-supplementary.pdf
